# Supplementary material for: Vitamin D—An Effective Antioxidant in an Animal Model of Progressive Multiple Sclerosis
Source: Nutrients. 2023 Jul 26;15(15):3309. doi: 10.3390/nu15153309 (PMC10421326; doi:10.3390/nu15153309)
Supplement: Supplementary file 1 [file nutrients-15-03309-s001.zip]

Archive with 1 entries (1 files):
- nutrients-2500079-supplementary.pdf
